# Supplementary material for: Elevational Pattern of Leaf Mine Diversity on Quercus variabilis Blume at Baotianman, Henan, China
Source: Insects. 2022 Dec 21;14(1):7. doi: 10.3390/insects14010007 (PMC9861204; doi:10.3390/insects14010007)
Supplement: Supplementary file 1 [file insects-14-00007-s001.zip]

Archive with 2 entries (2 files):
- insects-2038290 supplementary figures.pdf
- insects-2038290 supplementary tables.pdf
